# Supplementary material for: Protocol for a Trial to Assess the Efficacy and Applicability of Isometric Strength Training in Older Adults with Sarcopenia and Dynapenia
Source: Healthcare (Basel). 2025 Jul 1;13(13):1573. doi: 10.3390/healthcare13131573 (PMC12250102; doi:10.3390/healthcare13131573)
Supplement: Supplementary file 1 [file healthcare-13-01573-s001.zip]

Archive with 1 entries (1 files):
- healthcare-3619820-supplementary.pdf
